# Supplementary material for: Northernmost (Subarctic) and deepest record of Paleodictyon: paleoecological and biological implications
Source: Sci Rep. 2023 May 3;13:7181. doi: 10.1038/s41598-023-34050-w (PMC10167698; doi:10.1038/s41598-023-34050-w)
Supplement: Supplementary file 1 — Supplementary Information. [file 41598_2023_34050_MOESM1_ESM.csv]

Image ID	Station	Latitude	Longitude	Depth	Morphotype	Number of openings	Mesh size (cm)	O/S	BO2_tempmax_bdmax	BO2_salinitymean_bdmax	BO2_nitratemean_bdmax	BO2_chlomean_bdmax	BO2_dissoxmean_bdmax	BO2_phosphatemean_bdmax	BO2_silicatemean_bdmax	BO2_ppmean_ss	BO2_carbonphytomean_bdmax	BO2_ironmean_bdmax	BO2_curvelmean_bdmax
12_IMG_0008	12	53.6	-162.18	4299	2	15	1.562153043	9.602132177	1.134698	34.68681	37.69732	0.004361	337.3358	261.7667	175.7822	0.009204	0.019995	0.00061	0.035599
12_IMG_0033	12	53.6	-162.18	4299	2	7	1.502400253	4.659211144	1.134698	34.68681	37.69732	0.004361	337.3358	261.7667	175.7822	0.009204	0.019995	0.00061	0.035599
12_IMG_0036	12	53.6	-162.18	4299	2	22	2.003206304	10.98239355	1.134698	34.68681	37.69732	0.004361	337.3358	261.7667	175.7822	0.009204	0.019995	0.00061	0.035599
12_IMG_0038	12	53.6	-162.18	4299	1	17	1.957956351	8.682522463	1.134698	34.68681	37.69732	0.004361	337.3358	261.7667	175.7822	0.009204	0.019995	0.00061	0.035599
12_IMG_0040	12	53.6	-162.18	4299	1	19	2.089225941	9.094277274	1.134698	34.68681	37.69732	0.004361	337.3358	261.7667	175.7822	0.009204	0.019995	0.00061	0.035599
12_IMG_0049	12	53.6	-162.18	4299	1	22	1.775968516	12.38760699	1.134698	34.68681	37.69732	0.004361	337.3358	261.7667	175.7822	0.009204	0.019995	0.00061	0.035599
12_IMG_0054	12	53.6	-162.18	4299	1	22	1.57750492	13.94607378	1.134698	34.68681	37.69732	0.004361	337.3358	261.7667	175.7822	0.009204	0.019995	0.00061	0.035599
12_IMG_0065	12	53.6	-162.18	4299	1	11	1.361287681	8.080584401	1.134698	34.68681	37.69732	0.004361	337.3358	261.7667	175.7822	0.009204	0.019995	0.00061	0.035599
12_IMG_0081	12	53.6	-162.18	4299	2	21	1.84612789	11.37515993	1.134698	34.68681	37.69732	0.004361	337.3358	261.7667	175.7822	0.009204	0.019995	0.00061	0.035599
12_IMG_0090	12	53.6	-162.18	4299	2	13	2.023193439	6.425485449	1.134698	34.68681	37.69732	0.004361	337.3358	261.7667	175.7822	0.009204	0.019995	0.00061	0.035599
12_IMG_0091	12	53.6	-162.18	4299	2	15	1.746586397	8.588180935	1.134698	34.68681	37.69732	0.004361	337.3358	261.7667	175.7822	0.009204	0.019995	0.00061	0.035599
12_IMG_0094	12	53.6	-162.18	4299	1	18	1.877391523	9.587771003	1.134698	34.68681	37.69732	0.004361	337.3358	261.7667	175.7822	0.009204	0.019995	0.00061	0.035599
12_IMG_0096	12	53.6	-162.18	4299	1	16	1.767771274	9.050944675	1.134698	34.68681	37.69732	0.004361	337.3358	261.7667	175.7822	0.009204	0.019995	0.00061	0.035599
12_IMG_0106	12	53.6	-162.18	4299	1	19	1.911185296	9.941474563	1.134698	34.68681	37.69732	0.004361	337.3358	261.7667	175.7822	0.009204	0.019995	0.00061	0.035599
12_IMG_0108	12	53.6	-162.18	4299	1	16	1.602809397	9.982472049	1.134698	34.68681	37.69732	0.004361	337.3358	261.7667	175.7822	0.009204	0.019995	0.00061	0.035599
12_IMG_0110	12	53.6	-162.18	4299	1	17	1.749171654	9.718886057	1.134698	34.68681	37.69732	0.004361	337.3358	261.7667	175.7822	0.009204	0.019995	0.00061	0.035599
12_IMG_0112	12	53.6	-162.18	4299	1	15	1.74615515	8.590301957	1.134698	34.68681	37.69732	0.004361	337.3358	261.7667	175.7822	0.009204	0.019995	0.00061	0.035599
12_IMG_0114	12	53.6	-162.18	4299	1	21	1.74898712	12.00694948	1.134698	34.68681	37.69732	0.004361	337.3358	261.7667	175.7822	0.009204	0.019995	0.00061	0.035599
12_IMG_0117_1	12	53.6	-162.18	4299	2	16	1.7412808	9.188638617	1.134698	34.68681	37.69732	0.004361	337.3358	261.7667	175.7822	0.009204	0.019995	0.00061	0.035599
12_IMG_0117_2	12	53.6	-162.18	4299	2	10	1.723768812	5.801241983	1.134698	34.68681	37.69732	0.004361	337.3358	261.7667	175.7822	0.009204	0.019995	0.00061	0.035599
12_IMG_0124	12	53.6	-162.18	4299	1	19	1.821663905	10.43002496	1.134698	34.68681	37.69732	0.004361	337.3358	261.7667	175.7822	0.009204	0.019995	0.00061	0.035599
12_IMG_0131	12	53.6	-162.18	4299	1	24	1.899043492	12.63794121	1.134698	34.68681	37.69732	0.004361	337.3358	261.7667	175.7822	0.009204	0.019995	0.00061	0.035599
12_IMG_0136_1	12	53.6	-162.18	4299	2	11	1.492989731	7.367766686	1.134698	34.68681	37.69732	0.004361	337.3358	261.7667	175.7822	0.009204	0.019995	0.00061	0.035599
12_IMG_0136_2	12	53.6	-162.18	4299	1	16	1.653297667	9.677628125	1.134698	34.68681	37.69732	0.004361	337.3358	261.7667	175.7822	0.009204	0.019995	0.00061	0.035599
12_IMG_0137	12	53.6	-162.18	4299	1	21	1.982095179	10.59484944	1.134698	34.68681	37.69732	0.004361	337.3358	261.7667	175.7822	0.009204	0.019995	0.00061	0.035599
12_IMG_0139_1	12	53.6	-162.18	4299	1	20	1.956252178	10.22363079	1.134698	34.68681	37.69732	0.004361	337.3358	261.7667	175.7822	0.009204	0.019995	0.00061	0.035599
12_IMG_0139_2	12	53.6	-162.18	4299	2	28	2.232037772	12.54459058	1.134698	34.68681	37.69732	0.004361	337.3358	261.7667	175.7822	0.009204	0.019995	0.00061	0.035599
12_IMG_0144	12	53.6	-162.18	4299	1	16	1.836604023	8.711730892	1.134698	34.68681	37.69732	0.004361	337.3358	261.7667	175.7822	0.009204	0.019995	0.00061	0.035599
12_IMG_0148	12	53.6	-162.18	4299	2	20	1.948923818	10.26207377	1.134698	34.68681	37.69732	0.004361	337.3358	261.7667	175.7822	0.009204	0.019995	0.00061	0.035599
12_IMG_0150	12	53.6	-162.18	4299	2	17	1.867969461	9.100791185	1.134698	34.68681	37.69732	0.004361	337.3358	261.7667	175.7822	0.009204	0.019995	0.00061	0.035599
12_IMG_0156	12	53.6	-162.18	4299	2	18	1.90198722	9.463785989	1.134698	34.68681	37.69732	0.004361	337.3358	261.7667	175.7822	0.009204	0.019995	0.00061	0.035599
12_IMG_0157_1	12	53.6	-162.18	4299	1	11	1.349938459	8.148519608	1.134698	34.68681	37.69732	0.004361	337.3358	261.7667	175.7822	0.009204	0.019995	0.00061	0.035599
12_IMG_0157_2	12	53.6	-162.18	4299	2	12	1.8478754	6.493944345	1.134698	34.68681	37.69732	0.004361	337.3358	261.7667	175.7822	0.009204	0.019995	0.00061	0.035599
12_IMG_0160	12	53.6	-162.18	4299	2	18	1.757455652	10.24207921	1.134698	34.68681	37.69732	0.004361	337.3358	261.7667	175.7822	0.009204	0.019995	0.00061	0.035599
12_IMG_0163	12	53.6	-162.18	4299	2	17	1.968205062	8.637311389	1.134698	34.68681	37.69732	0.004361	337.3358	261.7667	175.7822	0.009204	0.019995	0.00061	0.035599
12_IMG_0167	12	53.6	-162.18	4299	2	16	1.903287802	8.406505828	1.134698	34.68681	37.69732	0.004361	337.3358	261.7667	175.7822	0.009204	0.019995	0.00061	0.035599
12_IMG_0170	12	53.6	-162.18	4299	2	16	1.805706725	8.860796595	1.134698	34.68681	37.69732	0.004361	337.3358	261.7667	175.7822	0.009204	0.019995	0.00061	0.035599
12_IMG_0181	12	53.6	-162.18	4299	2	18	1.826794948	9.85332263	1.134698	34.68681	37.69732	0.004361	337.3358	261.7667	175.7822	0.009204	0.019995	0.00061	0.035599
12_IMG_0183	12	53.6	-162.18	4299	1	19	1.783464639	10.6534212	1.134698	34.68681	37.69732	0.004361	337.3358	261.7667	175.7822	0.009204	0.019995	0.00061	0.035599
12_IMG_0191	12	53.6	-162.18	4299	2	19	2.219130542	8.561911811	1.134698	34.68681	37.69732	0.004361	337.3358	261.7667	175.7822	0.009204	0.019995	0.00061	0.035599
12_IMG_0192	12	53.6	-162.18	4299	1	23	1.906507158	12.06394631	1.134698	34.68681	37.69732	0.004361	337.3358	261.7667	175.7822	0.009204	0.019995	0.00061	0.035599
12_IMG_0197_1	12	53.6	-162.18	4299	2	18	2.036233098	8.839852383	1.134698	34.68681	37.69732	0.004361	337.3358	261.7667	175.7822	0.009204	0.019995	0.00061	0.035599
12_IMG_0197_2	12	53.6	-162.18	4299	2	19	1.706581501	11.13336807	1.134698	34.68681	37.69732	0.004361	337.3358	261.7667	175.7822	0.009204	0.019995	0.00061	0.035599
12_IMG_0197_3	12	53.6	-162.18	4299	1	15	1.67668937	8.946200928	1.134698	34.68681	37.69732	0.004361	337.3358	261.7667	175.7822	0.009204	0.019995	0.00061	0.035599
12_IMG_0202_1	12	53.6	-162.18	4299	1	21	1.954986833	10.74176033	1.134698	34.68681	37.69732	0.004361	337.3358	261.7667	175.7822	0.009204	0.019995	0.00061	0.035599
12_IMG_0202_2	12	53.6	-162.18	4299	2	18	1.799379898	10.0034462	1.134698	34.68681	37.69732	0.004361	337.3358	261.7667	175.7822	0.009204	0.019995	0.00061	0.035599
12_IMG_0206_1	12	53.6	-162.18	4299	1	22	2.024788137	10.8653343	1.134698	34.68681	37.69732	0.004361	337.3358	261.7667	175.7822	0.009204	0.019995	0.00061	0.035599
12_IMG_0206_2	12	53.6	-162.18	4299	1	21	2.125524846	9.879912739	1.134698	34.68681	37.69732	0.004361	337.3358	261.7667	175.7822	0.009204	0.019995	0.00061	0.035599
12_IMG_0213	12	53.6	-162.18	4299	1	16	1.977421573	8.091344919	1.134698	34.68681	37.69732	0.004361	337.3358	261.7667	175.7822	0.009204	0.019995	0.00061	0.035599
12_IMG_0215	12	53.6	-162.18	4299	1	16	1.825145152	8.766426048	1.134698	34.68681	37.69732	0.004361	337.3358	261.7667	175.7822	0.009204	0.019995	0.00061	0.035599
12_IMG_0223	12	53.6	-162.18	4299	2	17	2.022076401	8.407199647	1.134698	34.68681	37.69732	0.004361	337.3358	261.7667	175.7822	0.009204	0.019995	0.00061	0.035599
12_IMG_0226	12	53.6	-162.18	4299	1	19	2.112476127	8.994184483	1.134698	34.68681	37.69732	0.004361	337.3358	261.7667	175.7822	0.009204	0.019995	0.00061	0.035599
12_IMG_0228	12	53.6	-162.18	4299	2	16	2.053280927	7.792406674	1.134698	34.68681	37.69732	0.004361	337.3358	261.7667	175.7822	0.009204	0.019995	0.00061	0.035599
12_IMG_0232	12	53.6	-162.18	4299	1	14	1.922802868	7.281037612	1.134698	34.68681	37.69732	0.004361	337.3358	261.7667	175.7822	0.009204	0.019995	0.00061	0.035599
12_IMG_0234	12	53.6	-162.18	4299	2	15	1.867566242	8.031843616	1.134698	34.68681	37.69732	0.004361	337.3358	261.7667	175.7822	0.009204	0.019995	0.00061	0.035599
12_IMG_0237	12	53.6	-162.18	4299	2	14	1.918601729	7.29698081	1.134698	34.68681	37.69732	0.004361	337.3358	261.7667	175.7822	0.009204	0.019995	0.00061	0.035599
12_IMG_0243_1	12	53.6	-162.18	4299	2	21	2.113545387	9.935911539	1.134698	34.68681	37.69732	0.004361	337.3358	261.7667	175.7822	0.009204	0.019995	0.00061	0.035599
12_IMG_0243_2	12	53.6	-162.18	4299	2	17	1.677651602	10.13321239	1.134698	34.68681	37.69732	0.004361	337.3358	261.7667	175.7822	0.009204	0.019995	0.00061	0.035599
12_IMG_0253	12	53.6	-162.18	4299	1	22	2.062743222	10.66540894	1.134698	34.68681	37.69732	0.004361	337.3358	261.7667	175.7822	0.009204	0.019995	0.00061	0.035599
12_IMG_0265	12	53.6	-162.18	4299	1	22	1.89399457	11.6156616	1.134698	34.68681	37.69732	0.004361	337.3358	261.7667	175.7822	0.009204	0.019995	0.00061	0.035599
12_IMG_0272	12	53.6	-162.18	4299	2	23	1.895414165	12.13455108	1.134698	34.68681	37.69732	0.004361	337.3358	261.7667	175.7822	0.009204	0.019995	0.00061	0.035599
12_IMG_0278	12	53.6	-162.18	4299	1	25	1.727571912	14.47117762	1.134698	34.68681	37.69732	0.004361	337.3358	261.7667	175.7822	0.009204	0.019995	0.00061	0.035599
12_IMG_0279	12	53.6	-162.18	4299	1	22	2.007659131	10.95803548	1.134698	34.68681	37.69732	0.004361	337.3358	261.7667	175.7822	0.009204	0.019995	0.00061	0.035599
12_IMG_0284	12	53.6	-162.18	4299	2	13	2.008248524	6.473302405	1.134698	34.68681	37.69732	0.004361	337.3358	261.7667	175.7822	0.009204	0.019995	0.00061	0.035599
12_IMG_0300	12	53.6	-162.18	4299	2	12	1.507190558	7.961833319	1.134698	34.68681	37.69732	0.004361	337.3358	261.7667	175.7822	0.009204	0.019995	0.00061	0.035599
12_IMG_0306	12	53.6	-162.18	4299	2	14	1.673670794	8.36484693	1.134698	34.68681	37.69732	0.004361	337.3358	261.7667	175.7822	0.009204	0.019995	0.00061	0.035599
12_IMG_0308_1	12	53.6	-162.18	4299	2	20	1.629768278	12.2716832	1.134698	34.68681	37.69732	0.004361	337.3358	261.7667	175.7822	0.009204	0.019995	0.00061	0.035599
12_IMG_0308_2	12	53.6	-162.18	4299	1	20	1.858210159	10.76304524	1.134698	34.68681	37.69732	0.004361	337.3358	261.7667	175.7822	0.009204	0.019995	0.00061	0.035599
12_IMG_0308_3	12	53.6	-162.18	4299	1	23	2.061491051	11.156973	1.134698	34.68681	37.69732	0.004361	337.3358	261.7667	175.7822	0.009204	0.019995	0.00061	0.035599
12_IMG_0311	12	53.6	-162.18	4299	2	20	2.009694483	9.95176141	1.134698	34.68681	37.69732	0.004361	337.3358	261.7667	175.7822	0.009204	0.019995	0.00061	0.035599
12_IMG_0320	12	53.6	-162.18	4299	2	21	1.630824169	12.87692469	1.134698	34.68681	37.69732	0.004361	337.3358	261.7667	175.7822	0.009204	0.019995	0.00061	0.035599
12_IMG_0328	12	53.6	-162.18	4299	2	19	1.795609052	10.58136791	1.134698	34.68681	37.69732	0.004361	337.3358	261.7667	175.7822	0.009204	0.019995	0.00061	0.035599
12_IMG_0333_1	12	53.6	-162.18	4299	1	20	1.854036746	10.78727272	1.134698	34.68681	37.69732	0.004361	337.3358	261.7667	175.7822	0.009204	0.019995	0.00061	0.035599
12_IMG_0333_2	12	53.6	-162.18	4299	2	15	1.889159969	7.940036973	1.134698	34.68681	37.69732	0.004361	337.3358	261.7667	175.7822	0.009204	0.019995	0.00061	0.035599
12_IMG_0336_1	12	53.6	-162.18	4299	1	16	1.873145972	8.541779572	1.134698	34.68681	37.69732	0.004361	337.3358	261.7667	175.7822	0.009204	0.019995	0.00061	0.035599
12_IMG_0336_2	12	53.6	-162.18	4299	1	22	2.029140584	10.84202848	1.134698	34.68681	37.69732	0.004361	337.3358	261.7667	175.7822	0.009204	0.019995	0.00061	0.035599
12_IMG_0343	12	53.6	-162.18	4299	1	21	1.62930611	12.88892239	1.134698	34.68681	37.69732	0.004361	337.3358	261.7667	175.7822	0.009204	0.019995	0.00061	0.035599
12_IMG_0349	12	53.6	-162.18	4299	2	17	1.955592101	8.693019364	1.134698	34.68681	37.69732	0.004361	337.3358	261.7667	175.7822	0.009204	0.019995	0.00061	0.035599
12_IMG_0351	12	53.6	-162.18	4299	1	18	1.741836794	10.3339188	1.134698	34.68681	37.69732	0.004361	337.3358	261.7667	175.7822	0.009204	0.019995	0.00061	0.035599
12_IMG_0352	12	53.6	-162.18	4299	1	24	1.855312952	12.93582303	1.134698	34.68681	37.69732	0.004361	337.3358	261.7667	175.7822	0.009204	0.019995	0.00061	0.035599
12_IMG_0353	12	53.6	-162.18	4299	2	14	1.707526889	8.19899241	1.134698	34.68681	37.69732	0.004361	337.3358	261.7667	175.7822	0.009204	0.019995	0.00061	0.035599
12_IMG_0355	12	53.6	-162.18	4299	1	23	2.149834029	10.6985003	1.134698	34.68681	37.69732	0.004361	337.3358	261.7667	175.7822	0.009204	0.019995	0.00061	0.035599
12_IMG_0357_1	12	53.6	-162.18	4299	2	15	1.840057005	8.151921361	1.134698	34.68681	37.69732	0.004361	337.3358	261.7667	175.7822	0.009204	0.019995	0.00061	0.035599
12_IMG_0357_2	12	53.6	-162.18	4299	1	17	1.973445757	8.61437409	1.134698	34.68681	37.69732	0.004361	337.3358	261.7667	175.7822	0.009204	0.019995	0.00061	0.035599
12_IMG_0367	12	53.6	-162.18	4299	1	14	1.56779037	8.929765274	1.134698	34.68681	37.69732	0.004361	337.3358	261.7667	175.7822	0.009204	0.019995	0.00061	0.035599
12_IMG_0372	12	53.6	-162.18	4299	1	20	2.438262655	8.202561753	1.134698	34.68681	37.69732	0.004361	337.3358	261.7667	175.7822	0.009204	0.019995	0.00061	0.035599
12_IMG_0373	12	53.6	-162.18	4299	2	18	1.985945333	9.063693599	1.134698	34.68681	37.69732	0.004361	337.3358	261.7667	175.7822	0.009204	0.019995	0.00061	0.035599
12_IMG_0384	12	53.6	-162.18	4299	2	21	2.078745802	10.1022453	1.134698	34.68681	37.69732	0.004361	337.3358	261.7667	175.7822	0.009204	0.019995	0.00061	0.035599
12_IMG_0386	12	53.6	-162.18	4299	2	22	2.05254722	10.71838922	1.134698	34.68681	37.69732	0.004361	337.3358	261.7667	175.7822	0.009204	0.019995	0.00061	0.035599
12_IMG_0388	12	53.6	-162.18	4299	2	15	1.857399397	8.07580751	1.134698	34.68681	37.69732	0.004361	337.3358	261.7667	175.7822	0.009204	0.019995	0.00061	0.035599
12_IMG_0393	12	53.6	-162.18	4299	1	16	1.850144696	8.647972254	1.134698	34.68681	37.69732	0.004361	337.3358	261.7667	175.7822	0.009204	0.019995	0.00061	0.035599
12_IMG_0395	12	53.6	-162.18	4299	2	15	1.704815376	8.798606707	1.134698	34.68681	37.69732	0.004361	337.3358	261.7667	175.7822	0.009204	0.019995	0.00061	0.035599
12_IMG_0396	12	53.6	-162.18	4299	2	17	1.959439424	8.675950783	1.134698	34.68681	37.69732	0.004361	337.3358	261.7667	175.7822	0.009204	0.019995	0.00061	0.035599
12_IMG_0397	12	53.6	-162.18	4299	2	20	1.873375708	10.67591509	1.134698	34.68681	37.69732	0.004361	337.3358	261.7667	175.7822	0.009204	0.019995	0.00061	0.035599
12_IMG_0402	12	53.6	-162.18	4299	2	10	1.567584482	6.379241511	1.134698	34.68681	37.69732	0.004361	337.3358	261.7667	175.7822	0.009204	0.019995	0.00061	0.035599
12_IMG_0403	12	53.6	-162.18	4299	1	16	1.702478757	9.398061463	1.134698	34.68681	37.69732	0.004361	337.3358	261.7667	175.7822	0.009204	0.019995	0.00061	0.035599
12_IMG_0404	12	53.6	-162.18	4299	1	14	1.536389101	9.112275003	1.134698	34.68681	37.69732	0.004361	337.3358	261.7667	175.7822	0.009204	0.019995	0.00061	0.035599
12_IMG_0409	12	53.6	-162.18	4299	1	20	1.84274467	10.85337558	1.134698	34.68681	37.69732	0.004361	337.3358	261.7667	175.7822	0.009204	0.019995	0.00061	0.035599
12_IMG_0412	12	53.6	-162.18	4299	2	15	1.643441952	9.127185771	1.134698	34.68681	37.69732	0.004361	337.3358	261.7667	175.7822	0.009204	0.019995	0.00061	0.035599
12_IMG_0413	12	53.6	-162.18	4299	2	20	1.881227202	10.63135807	1.134698	34.68681	37.69732	0.004361	337.3358	261.7667	175.7822	0.009204	0.019995	0.00061	0.035599
12_IMG_0426	12	53.6	-162.18	4299	1	19	2.028610298	9.366017721	1.134698	34.68681	37.69732	0.004361	337.3358	261.7667	175.7822	0.009204	0.019995	0.00061	0.035599
12_IMG_0435	12	53.6	-162.18	4299	1	21	1.726388238	12.16412366	1.134698	34.68681	37.69732	0.004361	337.3358	261.7667	175.7822	0.009204	0.019995	0.00061	0.035599
12_IMG_0437_1	12	53.6	-162.18	4299	1	13	1.604218402	8.103634759	1.134698	34.68681	37.69732	0.004361	337.3358	261.7667	175.7822	0.009204	0.019995	0.00061	0.035599
12_IMG_0437_2	12	53.6	-162.18	4299	1	23	1.863356044	12.34332004	1.134698	34.68681	37.69732	0.004361	337.3358	261.7667	175.7822	0.009204	0.019995	0.00061	0.035599
12_IMG_0437_3	12	53.6	-162.18	4299	1	23	2.129368292	10.80132549	1.134698	34.68681	37.69732	0.004361	337.3358	261.7667	175.7822	0.009204	0.019995	0.00061	0.035599
12_IMG_0438_1	12	53.6	-162.18	4299	1	20	1.999873628	10.0006319	1.134698	34.68681	37.69732	0.004361	337.3358	261.7667	175.7822	0.009204	0.019995	0.00061	0.035599
12_IMG_0438_2	12	53.6	-162.18	4299	1	18	1.961031102	9.178844733	1.134698	34.68681	37.69732	0.004361	337.3358	261.7667	175.7822	0.009204	0.019995	0.00061	0.035599
12_IMG_0438_3	12	53.6	-162.18	4299	1	20	2.005353479	9.973304065	1.134698	34.68681	37.69732	0.004361	337.3358	261.7667	175.7822	0.009204	0.019995	0.00061	0.035599
12_IMG_0439	12	53.6	-162.18	4299	2	17	1.909383034	8.903399526	1.134698	34.68681	37.69732	0.004361	337.3358	261.7667	175.7822	0.009204	0.019995	0.00061	0.035599
12_IMG_0445	12	53.6	-162.18	4299	1	14	1.83970615	7.609910963	1.134698	34.68681	37.69732	0.004361	337.3358	261.7667	175.7822	0.009204	0.019995	0.00061	0.035599
12_IMG_0453	12	53.6	-162.18	4299	2	19	1.751507408	10.84779882	1.134698	34.68681	37.69732	0.004361	337.3358	261.7667	175.7822	0.009204	0.019995	0.00061	0.035599
12_IMG_0455	12	53.6	-162.18	4299	2	20	2.13929876	9.348857846	1.134698	34.68681	37.69732	0.004361	337.3358	261.7667	175.7822	0.009204	0.019995	0.00061	0.035599
12_IMG_0456	12	53.6	-162.18	4299	1	13	1.679638468	7.739760815	1.134698	34.68681	37.69732	0.004361	337.3358	261.7667	175.7822	0.009204	0.019995	0.00061	0.035599
12_IMG_0459	12	53.6	-162.18	4299	1	20	2.038239915	9.812387565	1.134698	34.68681	37.69732	0.004361	337.3358	261.7667	175.7822	0.009204	0.019995	0.00061	0.035599
12_IMG_0462	12	53.6	-162.18	4299	1	21	2.168222004	9.68535508	1.134698	34.68681	37.69732	0.004361	337.3358	261.7667	175.7822	0.009204	0.019995	0.00061	0.035599
12_IMG_0467	12	53.6	-162.18	4299	1	19	1.958450833	9.701545567	1.134698	34.68681	37.69732	0.004361	337.3358	261.7667	175.7822	0.009204	0.019995	0.00061	0.035599
12_IMG_0469	12	53.6	-162.18	4299	1	19	1.925430909	9.867920949	1.134698	34.68681	37.69732	0.004361	337.3358	261.7667	175.7822	0.009204	0.019995	0.00061	0.035599
12_IMG_0475	12	53.6	-162.18	4299	2	20	2.054904634	9.732811768	1.134698	34.68681	37.69732	0.004361	337.3358	261.7667	175.7822	0.009204	0.019995	0.00061	0.035599
12_IMG_0476_1	12	53.6	-162.18	4299	2	23	2.043037703	11.25774623	1.134698	34.68681	37.69732	0.004361	337.3358	261.7667	175.7822	0.009204	0.019995	0.00061	0.035599
12_IMG_0476_2	12	53.6	-162.18	4299	2	14	1.933070985	7.242362079	1.134698	34.68681	37.69732	0.004361	337.3358	261.7667	175.7822	0.009204	0.019995	0.00061	0.035599
12_IMG_0478_1	12	53.6	-162.18	4299	2	17	2.04603718	8.308744418	1.134698	34.68681	37.69732	0.004361	337.3358	261.7667	175.7822	0.009204	0.019995	0.00061	0.035599
12_IMG_0478_2	12	53.6	-162.18	4299	2	12	1.821368579	6.588452298	1.134698	34.68681	37.69732	0.004361	337.3358	261.7667	175.7822	0.009204	0.019995	0.00061	0.035599
12_IMG_0481	12	53.6	-162.18	4299	2	16	1.850260996	8.64742868	1.134698	34.68681	37.69732	0.004361	337.3358	261.7667	175.7822	0.009204	0.019995	0.00061	0.035599
12_IMG_0482	12	53.6	-162.18	4299	1	23	2.020000264	11.38613713	1.134698	34.68681	37.69732	0.004361	337.3358	261.7667	175.7822	0.009204	0.019995	0.00061	0.035599
12_IMG_0483_1	12	53.6	-162.18	4299	2	16	1.742454357	9.182449997	1.134698	34.68681	37.69732	0.004361	337.3358	261.7667	175.7822	0.009204	0.019995	0.00061	0.035599
12_IMG_0483_2	12	53.6	-162.18	4299	1	16	1.756965838	9.106608481	1.134698	34.68681	37.69732	0.004361	337.3358	261.7667	175.7822	0.009204	0.019995	0.00061	0.035599
12_IMG_0483_3.1	12	53.6	-162.18	4299	1	18	1.790448728	10.05334569	1.134698	34.68681	37.69732	0.004361	337.3358	261.7667	175.7822	0.009204	0.019995	0.00061	0.035599
12_IMG_0483_3.2	12	53.6	-162.18	4299	1	20	1.878308218	10.64787973	1.134698	34.68681	37.69732	0.004361	337.3358	261.7667	175.7822	0.009204	0.019995	0.00061	0.035599
12_IMG_0484	12	53.6	-162.18	4299	1	19	1.849621259	10.27237328	1.134698	34.68681	37.69732	0.004361	337.3358	261.7667	175.7822	0.009204	0.019995	0.00061	0.035599
12_IMG_0485_1	12	53.6	-162.18	4299	1	13	1.512677098	8.594035048	1.134698	34.68681	37.69732	0.004361	337.3358	261.7667	175.7822	0.009204	0.019995	0.00061	0.035599
12_IMG_0485_2	12	53.6	-162.18	4299	2	13	1.862720805	6.979038384	1.134698	34.68681	37.69732	0.004361	337.3358	261.7667	175.7822	0.009204	0.019995	0.00061	0.035599
12_IMG_0490	12	53.6	-162.18	4299	1	18	1.818471838	9.898421092	1.134698	34.68681	37.69732	0.004361	337.3358	261.7667	175.7822	0.009204	0.019995	0.00061	0.035599
12_IMG_0495	12	53.6	-162.18	4299	2	21	2.064411603	10.17239003	1.134698	34.68681	37.69732	0.004361	337.3358	261.7667	175.7822	0.009204	0.019995	0.00061	0.035599
12_IMG_0498_1	12	53.6	-162.18	4299	1	18	1.942121851	9.268213524	1.134698	34.68681	37.69732	0.004361	337.3358	261.7667	175.7822	0.009204	0.019995	0.00061	0.035599
12_IMG_0498_2	12	53.6	-162.18	4299	1	23	1.98605368	11.58075445	1.134698	34.68681	37.69732	0.004361	337.3358	261.7667	175.7822	0.009204	0.019995	0.00061	0.035599
12_IMG_0502	12	53.6	-162.18	4299	1	21	1.89086771	11.10601228	1.134698	34.68681	37.69732	0.004361	337.3358	261.7667	175.7822	0.009204	0.019995	0.00061	0.035599
12_IMG_0503	12	53.6	-162.18	4299	1	20	1.859425641	10.75600958	1.134698	34.68681	37.69732	0.004361	337.3358	261.7667	175.7822	0.009204	0.019995	0.00061	0.035599
12_IMG_0506	12	53.6	-162.18	4299	1	21	1.917592087	10.95123418	1.134698	34.68681	37.69732	0.004361	337.3358	261.7667	175.7822	0.009204	0.019995	0.00061	0.035599
12_IMG_0507	12	53.6	-162.18	4299	2	16	1.84478701	8.673087956	1.134698	34.68681	37.69732	0.004361	337.3358	261.7667	175.7822	0.009204	0.019995	0.00061	0.035599
12_IMG_0517	12	53.6	-162.18	4299	1	19	1.937240746	9.807763977	1.134698	34.68681	37.69732	0.004361	337.3358	261.7667	175.7822	0.009204	0.019995	0.00061	0.035599
12_IMG_0523	12	53.6	-162.18	4299	1	15	1.686924883	8.891919347	1.134698	34.68681	37.69732	0.004361	337.3358	261.7667	175.7822	0.009204	0.019995	0.00061	0.035599
12_IMG_0524	12	53.6	-162.18	4299	1	11	1.685393519	6.526665658	1.134698	34.68681	37.69732	0.004361	337.3358	261.7667	175.7822	0.009204	0.019995	0.00061	0.035599
12_IMG_0526	12	53.6	-162.18	4299	1	22	2.098167256	10.48534141	1.134698	34.68681	37.69732	0.004361	337.3358	261.7667	175.7822	0.009204	0.019995	0.00061	0.035599
12_IMG_0527	12	53.6	-162.18	4299	2	12	1.433956492	8.368454741	1.134698	34.68681	37.69732	0.004361	337.3358	261.7667	175.7822	0.009204	0.019995	0.00061	0.035599
12_IMG_0529	12	53.6	-162.18	4299	1	14	1.482213535	9.445332717	1.134698	34.68681	37.69732	0.004361	337.3358	261.7667	175.7822	0.009204	0.019995	0.00061	0.035599
12_IMG_0533	12	53.6	-162.18	4299	1	14	1.887108639	7.418756775	1.134698	34.68681	37.69732	0.004361	337.3358	261.7667	175.7822	0.009204	0.019995	0.00061	0.035599
12_IMG_0535	12	53.6	-162.18	4299	1	12	1.983831385	6.048901178	1.134698	34.68681	37.69732	0.004361	337.3358	261.7667	175.7822	0.009204	0.019995	0.00061	0.035599
12_IMG_0538	12	53.6	-162.18	4299	1	21	1.952123027	10.75751871	1.134698	34.68681	37.69732	0.004361	337.3358	261.7667	175.7822	0.009204	0.019995	0.00061	0.035599
12_IMG_0540	12	53.6	-162.18	4299	2	17	2.045774245	8.309812309	1.134698	34.68681	37.69732	0.004361	337.3358	261.7667	175.7822	0.009204	0.019995	0.00061	0.035599
12_IMG_0541	12	53.6	-162.18	4299	2	15	1.728194572	8.679578239	1.134698	34.68681	37.69732	0.004361	337.3358	261.7667	175.7822	0.009204	0.019995	0.00061	0.035599
12_IMG_0542	12	53.6	-162.18	4299	1	16	1.723831225	9.28165111	1.134698	34.68681	37.69732	0.004361	337.3358	261.7667	175.7822	0.009204	0.019995	0.00061	0.035599
12_IMG_0544_1	12	53.6	-162.18	4299	2	18	1.848981302	9.735090335	1.134698	34.68681	37.69732	0.004361	337.3358	261.7667	175.7822	0.009204	0.019995	0.00061	0.035599
12_IMG_0544_2	12	53.6	-162.18	4299	1	17	1.825439868	9.312823882	1.134698	34.68681	37.69732	0.004361	337.3358	261.7667	175.7822	0.009204	0.019995	0.00061	0.035599
12_IMG_0550_1	12	53.6	-162.18	4299	1	21	2.154982501	9.744858712	1.134698	34.68681	37.69732	0.004361	337.3358	261.7667	175.7822	0.009204	0.019995	0.00061	0.035599
12_IMG_0550_2	12	53.6	-162.18	4299	1	18	2.064255249	8.719851874	1.134698	34.68681	37.69732	0.004361	337.3358	261.7667	175.7822	0.009204	0.019995	0.00061	0.035599
12_IMG_0552	12	53.6	-162.18	4299	1	15	1.755495573	8.544595743	1.134698	34.68681	37.69732	0.004361	337.3358	261.7667	175.7822	0.009204	0.019995	0.00061	0.035599
12_IMG_0553	12	53.6	-162.18	4299	1	22	2.107019565	10.4412889	1.134698	34.68681	37.69732	0.004361	337.3358	261.7667	175.7822	0.009204	0.019995	0.00061	0.035599
12_IMG_0555	12	53.6	-162.18	4299	1	21	1.882027701	11.15817795	1.134698	34.68681	37.69732	0.004361	337.3358	261.7667	175.7822	0.009204	0.019995	0.00061	0.035599
12_IMG_0559	12	53.6	-162.18	4299	1	20	1.905208774	10.49753721	1.134698	34.68681	37.69732	0.004361	337.3358	261.7667	175.7822	0.009204	0.019995	0.00061	0.035599
12_IMG_0565	12	53.6	-162.18	4299	1	22	1.988652236	11.06276885	1.134698	34.68681	37.69732	0.004361	337.3358	261.7667	175.7822	0.009204	0.019995	0.00061	0.035599
12_IMG_0570	12	53.6	-162.18	4299	2	16	1.792730702	8.924932217	1.134698	34.68681	37.69732	0.004361	337.3358	261.7667	175.7822	0.009204	0.019995	0.00061	0.035599
12_IMG_0574	12	53.6	-162.18	4299	2	17	2.245972827	7.569103152	1.134698	34.68681	37.69732	0.004361	337.3358	261.7667	175.7822	0.009204	0.019995	0.00061	0.035599
12_IMG_0576	12	53.6	-162.18	4299	1	21	1.966783304	10.67733286	1.134698	34.68681	37.69732	0.004361	337.3358	261.7667	175.7822	0.009204	0.019995	0.00061	0.035599
12_IMG_0577	12	53.6	-162.18	4299	1	22	1.94123529	11.33298994	1.134698	34.68681	37.69732	0.004361	337.3358	261.7667	175.7822	0.009204	0.019995	0.00061	0.035599
12_IMG_0582_1	12	53.6	-162.18	4299	2	11	1.536739195	7.158013563	1.134698	34.68681	37.69732	0.004361	337.3358	261.7667	175.7822	0.009204	0.019995	0.00061	0.035599
12_IMG_0582_2	12	53.6	-162.18	4299	2	13	1.577914077	8.238724904	1.134698	34.68681	37.69732	0.004361	337.3358	261.7667	175.7822	0.009204	0.019995	0.00061	0.035599
12_IMG_0582_3	12	53.6	-162.18	4299	1	17	2.029511702	8.376399101	1.134698	34.68681	37.69732	0.004361	337.3358	261.7667	175.7822	0.009204	0.019995	0.00061	0.035599
12_IMG_0586	12	53.6	-162.18	4299	2	18	1.776029095	10.1349691	1.134698	34.68681	37.69732	0.004361	337.3358	261.7667	175.7822	0.009204	0.019995	0.00061	0.035599
12_IMG_0593	12	53.6	-162.18	4299	1	19	1.772633476	10.71851585	1.134698	34.68681	37.69732	0.004361	337.3358	261.7667	175.7822	0.009204	0.019995	0.00061	0.035599
12_IMG_0594_1	12	53.6	-162.18	4299	1	25	2.022342418	12.3619026	1.134698	34.68681	37.69732	0.004361	337.3358	261.7667	175.7822	0.009204	0.019995	0.00061	0.035599
12_IMG_0594_2	12	53.6	-162.18	4299	1	24	2.061491051	11.64205878	1.134698	34.68681	37.69732	0.004361	337.3358	261.7667	175.7822	0.009204	0.019995	0.00061	0.035599
12_IMG_0600_1	12	53.6	-162.18	4299	2	15	2.156928716	6.954332747	1.134698	34.68681	37.69732	0.004361	337.3358	261.7667	175.7822	0.009204	0.019995	0.00061	0.035599
12_IMG_0600_2	12	53.6	-162.18	4299	2	18	2.38711474	7.540483788	1.134698	34.68681	37.69732	0.004361	337.3358	261.7667	175.7822	0.009204	0.019995	0.00061	0.035599
12_IMG_0602	12	53.6	-162.18	4299	1	18	2.51976728	7.143516841	1.134698	34.68681	37.69732	0.004361	337.3358	261.7667	175.7822	0.009204	0.019995	0.00061	0.035599
12_IMG_0605	12	53.6	-162.18	4299	1	25	2.078797559	12.02618307	1.134698	34.68681	37.69732	0.004361	337.3358	261.7667	175.7822	0.009204	0.019995	0.00061	0.035599
12_IMG_0606_1	12	53.6	-162.18	4299	1	26	2.223731588	11.69205858	1.134698	34.68681	37.69732	0.004361	337.3358	261.7667	175.7822	0.009204	0.019995	0.00061	0.035599
12_IMG_0606_2	12	53.6	-162.18	4299	1	23	1.99130143	11.55023526	1.134698	34.68681	37.69732	0.004361	337.3358	261.7667	175.7822	0.009204	0.019995	0.00061	0.035599
12_IMG_0607	12	53.6	-162.18	4299	2	16	1.782740584	8.974945733	1.134698	34.68681	37.69732	0.004361	337.3358	261.7667	175.7822	0.009204	0.019995	0.00061	0.035599
12_IMG_0608	12	53.6	-162.18	4299	2	17	2.248940842	7.559113909	1.134698	34.68681	37.69732	0.004361	337.3358	261.7667	175.7822	0.009204	0.019995	0.00061	0.035599
12_IMG_0609	12	53.6	-162.18	4299	2	13	2.148782826	6.049936664	1.134698	34.68681	37.69732	0.004361	337.3358	261.7667	175.7822	0.009204	0.019995	0.00061	0.035599
12_IMG_0610	12	53.6	-162.18	4299	2	14	1.99092319	7.031913672	1.134698	34.68681	37.69732	0.004361	337.3358	261.7667	175.7822	0.009204	0.019995	0.00061	0.035599
12_IMG_0612	12	53.6	-162.18	4299	1	20	2.398445617	8.338733994	1.134698	34.68681	37.69732	0.004361	337.3358	261.7667	175.7822	0.009204	0.019995	0.00061	0.035599
12_IMG_0613	12	53.6	-162.18	4299	1	18	2.129924005	8.451005743	1.134698	34.68681	37.69732	0.004361	337.3358	261.7667	175.7822	0.009204	0.019995	0.00061	0.035599
12_IMG_0615	12	53.6	-162.18	4299	2	17	1.987136824	8.555022378	1.134698	34.68681	37.69732	0.004361	337.3358	261.7667	175.7822	0.009204	0.019995	0.00061	0.035599
12_IMG_0619	12	53.6	-162.18	4299	2	16	1.91736765	8.344774151	1.134698	34.68681	37.69732	0.004361	337.3358	261.7667	175.7822	0.009204	0.019995	0.00061	0.035599
12_IMG_0625	12	53.6	-162.18	4299	2	20	1.880540791	10.6352386	1.134698	34.68681	37.69732	0.004361	337.3358	261.7667	175.7822	0.009204	0.019995	0.00061	0.035599
12_IMG_0638_1	12	53.6	-162.18	4299	2	15	1.740044621	8.620468592	1.134698	34.68681	37.69732	0.004361	337.3358	261.7667	175.7822	0.009204	0.019995	0.00061	0.035599
12_IMG_0638_2	12	53.6	-162.18	4299	2	14	1.731615204	8.084937099	1.134698	34.68681	37.69732	0.004361	337.3358	261.7667	175.7822	0.009204	0.019995	0.00061	0.035599
12_IMG_0639	12	53.6	-162.18	4299	1	14	1.522743292	9.193933128	1.134698	34.68681	37.69732	0.004361	337.3358	261.7667	175.7822	0.009204	0.019995	0.00061	0.035599
12_IMG_0641	12	53.6	-162.18	4299	2	13	1.964320138	6.618065837	1.134698	34.68681	37.69732	0.004361	337.3358	261.7667	175.7822	0.009204	0.019995	0.00061	0.035599
12_IMG_0642	12	53.6	-162.18	4299	2	20	2.077399698	9.627420287	1.134698	34.68681	37.69732	0.004361	337.3358	261.7667	175.7822	0.009204	0.019995	0.00061	0.035599
12_IMG_0644	12	53.6	-162.18	4299	1	22	2.064203128	10.65786584	1.134698	34.68681	37.69732	0.004361	337.3358	261.7667	175.7822	0.009204	0.019995	0.00061	0.035599
12_IMG_0656	12	53.6	-162.18	4299	2	19	1.961250543	9.687696488	1.134698	34.68681	37.69732	0.004361	337.3358	261.7667	175.7822	0.009204	0.019995	0.00061	0.035599
12_IMG_0659	12	53.6	-162.18	4299	1	14	1.734843053	8.069894264	1.134698	34.68681	37.69732	0.004361	337.3358	261.7667	175.7822	0.009204	0.019995	0.00061	0.035599
12_IMG_0661	12	53.6	-162.18	4299	1	20	2.165342096	9.236415825	1.134698	34.68681	37.69732	0.004361	337.3358	261.7667	175.7822	0.009204	0.019995	0.00061	0.035599
12_IMG_0665_1	12	53.6	-162.18	4299	1	16	1.868660491	8.562283024	1.134698	34.68681	37.69732	0.004361	337.3358	261.7667	175.7822	0.009204	0.019995	0.00061	0.035599
12_IMG_0665_2	12	53.6	-162.18	4299	1	18	2.002615428	8.988245946	1.134698	34.68681	37.69732	0.004361	337.3358	261.7667	175.7822	0.009204	0.019995	0.00061	0.035599
12_IMG_0668_1	12	53.6	-162.18	4299	1	18	2.144673197	8.392887096	1.134698	34.68681	37.69732	0.004361	337.3358	261.7667	175.7822	0.009204	0.019995	0.00061	0.035599
12_IMG_0668_2	12	53.6	-162.18	4299	2	18	2.066078635	8.7121563	1.134698	34.68681	37.69732	0.004361	337.3358	261.7667	175.7822	0.009204	0.019995	0.00061	0.035599
12_IMG_0674	12	53.6	-162.18	4299	2	17	1.780687501	9.546874447	1.134698	34.68681	37.69732	0.004361	337.3358	261.7667	175.7822	0.009204	0.019995	0.00061	0.035599
12_IMG_0680	12	53.6	-162.18	4299	2	19	2.167229364	8.766953933	1.134698	34.68681	37.69732	0.004361	337.3358	261.7667	175.7822	0.009204	0.019995	0.00061	0.035599
12_IMG_0683_1	12	53.6	-162.18	4299	2	13	1.64501237	7.902676135	1.134698	34.68681	37.69732	0.004361	337.3358	261.7667	175.7822	0.009204	0.019995	0.00061	0.035599
12_IMG_0683_2	12	53.6	-162.18	4299	1	16	1.899496669	8.423284052	1.134698	34.68681	37.69732	0.004361	337.3358	261.7667	175.7822	0.009204	0.019995	0.00061	0.035599
12_IMG_0683_3	12	53.6	-162.18	4299	2	12	1.968423704	6.096248473	1.134698	34.68681	37.69732	0.004361	337.3358	261.7667	175.7822	0.009204	0.019995	0.00061	0.035599
12_IMG_0685	12	53.6	-162.18	4299	2	13	2.00266915	6.491336823	1.134698	34.68681	37.69732	0.004361	337.3358	261.7667	175.7822	0.009204	0.019995	0.00061	0.035599
12_IMG_0686_1	12	53.6	-162.18	4299	1	22	2.084328003	10.55496062	1.134698	34.68681	37.69732	0.004361	337.3358	261.7667	175.7822	0.009204	0.019995	0.00061	0.035599
12_IMG_0686_2	12	53.6	-162.18	4299	2	15	1.989301344	7.540335729	1.134698	34.68681	37.69732	0.004361	337.3358	261.7667	175.7822	0.009204	0.019995	0.00061	0.035599
12_IMG_0689_1	12	53.6	-162.18	4299	2	18	1.996050339	9.017808642	1.134698	34.68681	37.69732	0.004361	337.3358	261.7667	175.7822	0.009204	0.019995	0.00061	0.035599
12_IMG_0689_2	12	53.6	-162.18	4299	1	23	2.01669534	11.40479652	1.134698	34.68681	37.69732	0.004361	337.3358	261.7667	175.7822	0.009204	0.019995	0.00061	0.035599
12_IMG_0697_1	12	53.6	-162.18	4299	1	13	1.589530779	8.178514169	1.134698	34.68681	37.69732	0.004361	337.3358	261.7667	175.7822	0.009204	0.019995	0.00061	0.035599
12_IMG_0697_2	12	53.6	-162.18	4299	2	15	1.865721845	8.039783658	1.134698	34.68681	37.69732	0.004361	337.3358	261.7667	175.7822	0.009204	0.019995	0.00061	0.035599
12_IMG_0703	12	53.6	-162.18	4299	1	21	1.972300546	10.64746448	1.134698	34.68681	37.69732	0.004361	337.3358	261.7667	175.7822	0.009204	0.019995	0.00061	0.035599
12_IMG_0704	12	53.6	-162.18	4299	2	16	1.674763247	9.553589157	1.134698	34.68681	37.69732	0.004361	337.3358	261.7667	175.7822	0.009204	0.019995	0.00061	0.035599
12_IMG_0705	12	53.6	-162.18	4299	1	18	1.844203716	9.760310016	1.134698	34.68681	37.69732	0.004361	337.3358	261.7667	175.7822	0.009204	0.019995	0.00061	0.035599
14_IMG_0019	14	52.71	-161.82	4872	2	17	1.645862388	10.32893158	1.116696	34.68633	37.58768	0.004361	343.7074	261.1892	176.5287	0.005512	0.019995	0.00061	0.036253
14_IMG_0021	14	52.71	-161.82	4872	2	16	1.70348958	9.392484808	1.116696	34.68633	37.58768	0.004361	343.7074	261.1892	176.5287	0.005512	0.019995	0.00061	0.036253
14_IMG_0023	14	52.71	-161.82	4872	2	14	1.785032414	7.842994833	1.116696	34.68633	37.58768	0.004361	343.7074	261.1892	176.5287	0.005512	0.019995	0.00061	0.036253
14_IMG_0030	14	52.71	-161.82	4872	1	23	1.895868211	12.13164495	1.116696	34.68633	37.58768	0.004361	343.7074	261.1892	176.5287	0.005512	0.019995	0.00061	0.036253
14_IMG_0037	14	52.71	-161.82	4872	1	17	1.947101233	8.730927655	1.116696	34.68633	37.58768	0.004361	343.7074	261.1892	176.5287	0.005512	0.019995	0.00061	0.036253
14_IMG_0041	14	52.71	-161.82	4872	1	17	1.942454206	8.751815074	1.116696	34.68633	37.58768	0.004361	343.7074	261.1892	176.5287	0.005512	0.019995	0.00061	0.036253
14_IMG_0046	14	52.71	-161.82	4872	1	24	1.861912008	12.88997541	1.116696	34.68633	37.58768	0.004361	343.7074	261.1892	176.5287	0.005512	0.019995	0.00061	0.036253
14_IMG_0052	14	52.71	-161.82	4872	1	22	2.013652157	10.92542221	1.116696	34.68633	37.58768	0.004361	343.7074	261.1892	176.5287	0.005512	0.019995	0.00061	0.036253
14_IMG_0056	14	52.71	-161.82	4872	1	24	1.938184645	12.38272116	1.116696	34.68633	37.58768	0.004361	343.7074	261.1892	176.5287	0.005512	0.019995	0.00061	0.036253
14_IMG_0060	14	52.71	-161.82	4872	1	25	1.833261915	13.63689487	1.116696	34.68633	37.58768	0.004361	343.7074	261.1892	176.5287	0.005512	0.019995	0.00061	0.036253
14_IMG_0084_1	14	52.71	-161.82	4872	1	22	1.661412139	13.24174747	1.116696	34.68633	37.58768	0.004361	343.7074	261.1892	176.5287	0.005512	0.019995	0.00061	0.036253
14_IMG_0084_2	14	52.71	-161.82	4872	1	23	1.786357918	12.87535929	1.116696	34.68633	37.58768	0.004361	343.7074	261.1892	176.5287	0.005512	0.019995	0.00061	0.036253
14_IMG_0086	14	52.71	-161.82	4872	2	21	1.908988562	11.00058975	1.116696	34.68633	37.58768	0.004361	343.7074	261.1892	176.5287	0.005512	0.019995	0.00061	0.036253
14_IMG_0097	14	52.71	-161.82	4872	1	23	1.871364568	12.29049668	1.116696	34.68633	37.58768	0.004361	343.7074	261.1892	176.5287	0.005512	0.019995	0.00061	0.036253
14_IMG_0104	14	52.71	-161.82	4872	1	23	1.955647116	11.76081299	1.116696	34.68633	37.58768	0.004361	343.7074	261.1892	176.5287	0.005512	0.019995	0.00061	0.036253
14_IMG_0106	14	52.71	-161.82	4872	1	22	1.58104743	13.91482607	1.116696	34.68633	37.58768	0.004361	343.7074	261.1892	176.5287	0.005512	0.019995	0.00061	0.036253
14_IMG_0109	14	52.71	-161.82	4872	2	14	1.763017718	7.940929839	1.116696	34.68633	37.58768	0.004361	343.7074	261.1892	176.5287	0.005512	0.019995	0.00061	0.036253
14_IMG_0124	14	52.71	-161.82	4872	1	18	1.654858732	10.87706138	1.116696	34.68633	37.58768	0.004361	343.7074	261.1892	176.5287	0.005512	0.019995	0.00061	0.036253
14_IMG_0164	14	52.71	-161.82	4872	1	23	1.667552731	13.79266729	1.116696	34.68633	37.58768	0.004361	343.7074	261.1892	176.5287	0.005512	0.019995	0.00061	0.036253
14_IMG_0167	14	52.71	-161.82	4872	1	21	1.619171493	12.96959593	1.116696	34.68633	37.58768	0.004361	343.7074	261.1892	176.5287	0.005512	0.019995	0.00061	0.036253
14_IMG_0169	14	52.71	-161.82	4872	1	21	2.134566127	9.838064857	1.116696	34.68633	37.58768	0.004361	343.7074	261.1892	176.5287	0.005512	0.019995	0.00061	0.036253
14_IMG_0170	14	52.71	-161.82	4872	1	21	1.912929617	10.97792611	1.116696	34.68633	37.58768	0.004361	343.7074	261.1892	176.5287	0.005512	0.019995	0.00061	0.036253
14_IMG_0174	14	52.71	-161.82	4872	1	25	2.031207378	12.30795057	1.116696	34.68633	37.58768	0.004361	343.7074	261.1892	176.5287	0.005512	0.019995	0.00061	0.036253
14_IMG_0189	14	52.71	-161.82	4872	1	18	1.608371118	11.19144693	1.116696	34.68633	37.58768	0.004361	343.7074	261.1892	176.5287	0.005512	0.019995	0.00061	0.036253
14_IMG_0191	14	52.71	-161.82	4872	1	22	1.836838328	11.97710199	1.116696	34.68633	37.58768	0.004361	343.7074	261.1892	176.5287	0.005512	0.019995	0.00061	0.036253
14_IMG_0199	14	52.71	-161.82	4872	1	25	2.005621714	12.46496277	1.116696	34.68633	37.58768	0.004361	343.7074	261.1892	176.5287	0.005512	0.019995	0.00061	0.036253
14_IMG_0202	14	52.71	-161.82	4872	1	23	2.000572874	11.49670692	1.116696	34.68633	37.58768	0.004361	343.7074	261.1892	176.5287	0.005512	0.019995	0.00061	0.036253
14_IMG_0206	14	52.71	-161.82	4872	1	21	2.13995245	9.813302161	1.116696	34.68633	37.58768	0.004361	343.7074	261.1892	176.5287	0.005512	0.019995	0.00061	0.036253
14_IMG_0214	14	52.71	-161.82	4872	2	23	2.067900414	11.12239247	1.116696	34.68633	37.58768	0.004361	343.7074	261.1892	176.5287	0.005512	0.019995	0.00061	0.036253
14_IMG_0215	14	52.71	-161.82	4872	1	14	1.602272308	8.737590939	1.116696	34.68633	37.58768	0.004361	343.7074	261.1892	176.5287	0.005512	0.019995	0.00061	0.036253
14_IMG_0220	14	52.71	-161.82	4872	1	18	1.709541968	10.52913607	1.116696	34.68633	37.58768	0.004361	343.7074	261.1892	176.5287	0.005512	0.019995	0.00061	0.036253
14_IMG_0230	14	52.71	-161.82	4872	1	14	1.561946413	8.963175613	1.116696	34.68633	37.58768	0.004361	343.7074	261.1892	176.5287	0.005512	0.019995	0.00061	0.036253
14_IMG_0231	14	52.71	-161.82	4872	1	23	1.871766969	12.28785441	1.116696	34.68633	37.58768	0.004361	343.7074	261.1892	176.5287	0.005512	0.019995	0.00061	0.036253
14_IMG_0232	14	52.71	-161.82	4872	2	18	2.025638129	8.886088657	1.116696	34.68633	37.58768	0.004361	343.7074	261.1892	176.5287	0.005512	0.019995	0.00061	0.036253
14_IMG_0236	14	52.71	-161.82	4872	1	22	1.821014124	12.08118032	1.116696	34.68633	37.58768	0.004361	343.7074	261.1892	176.5287	0.005512	0.019995	0.00061	0.036253
14_IMG_0242	14	52.71	-161.82	4872	1	25	2.160019087	11.5739718	1.116696	34.68633	37.58768	0.004361	343.7074	261.1892	176.5287	0.005512	0.019995	0.00061	0.036253
14_IMG_0248	14	52.71	-161.82	4872	1	23	1.560568185	14.73822178	1.116696	34.68633	37.58768	0.004361	343.7074	261.1892	176.5287	0.005512	0.019995	0.00061	0.036253
14_IMG_0253	14	52.71	-161.82	4872	2	21	2.03507035	10.31905359	1.116696	34.68633	37.58768	0.004361	343.7074	261.1892	176.5287	0.005512	0.019995	0.00061	0.036253
14_IMG_0255	14	52.71	-161.82	4872	1	24	1.980411779	12.11869181	1.116696	34.68633	37.58768	0.004361	343.7074	261.1892	176.5287	0.005512	0.019995	0.00061	0.036253
14_IMG_0277	14	52.71	-161.82	4872	1	24	2.075534422	11.5632869	1.116696	34.68633	37.58768	0.004361	343.7074	261.1892	176.5287	0.005512	0.019995	0.00061	0.036253
14_IMG_0279	14	52.71	-161.82	4872	1	24	1.803739431	13.30569127	1.116696	34.68633	37.58768	0.004361	343.7074	261.1892	176.5287	0.005512	0.019995	0.00061	0.036253
14_IMG_0286	14	52.71	-161.82	4872	1	23	2.049084773	11.22452341	1.116696	34.68633	37.58768	0.004361	343.7074	261.1892	176.5287	0.005512	0.019995	0.00061	0.036253
14_IMG_0287	14	52.71	-161.82	4872	2	23	2.030942521	11.3247912	1.116696	34.68633	37.58768	0.004361	343.7074	261.1892	176.5287	0.005512	0.019995	0.00061	0.036253
14_IMG_0292	14	52.71	-161.82	4872	1	21	2.060551423	10.1914467	1.116696	34.68633	37.58768	0.004361	343.7074	261.1892	176.5287	0.005512	0.019995	0.00061	0.036253
14_IMG_0299_1	14	52.71	-161.82	4872	1	25	2.109979079	11.84845871	1.116696	34.68633	37.58768	0.004361	343.7074	261.1892	176.5287	0.005512	0.019995	0.00061	0.036253
14_IMG_0299_2	14	52.71	-161.82	4872	1	21	2.011299884	10.4410089	1.116696	34.68633	37.58768	0.004361	343.7074	261.1892	176.5287	0.005512	0.019995	0.00061	0.036253
14_IMG_0322	14	52.71	-161.82	4872	1	20	2.144873849	9.324557715	1.116696	34.68633	37.58768	0.004361	343.7074	261.1892	176.5287	0.005512	0.019995	0.00061	0.036253
14_IMG_0332	14	52.71	-161.82	4872	1	24	2.092776206	11.46802029	1.116696	34.68633	37.58768	0.004361	343.7074	261.1892	176.5287	0.005512	0.019995	0.00061	0.036253
14_IMG_0342	14	52.71	-161.82	4872	1	24	1.797046498	13.35524708	1.116696	34.68633	37.58768	0.004361	343.7074	261.1892	176.5287	0.005512	0.019995	0.00061	0.036253
14_IMG_0346	14	52.71	-161.82	4872	1	14	1.806838437	7.74834081	1.116696	34.68633	37.58768	0.004361	343.7074	261.1892	176.5287	0.005512	0.019995	0.00061	0.036253
14_IMG_0350	14	52.71	-161.82	4872	1	23	1.698809481	13.53889312	1.116696	34.68633	37.58768	0.004361	343.7074	261.1892	176.5287	0.005512	0.019995	0.00061	0.036253
14_IMG_0364	14	52.71	-161.82	4872	1	25	1.988706335	12.57098625	1.116696	34.68633	37.58768	0.004361	343.7074	261.1892	176.5287	0.005512	0.019995	0.00061	0.036253
14_IMG_0366	14	52.71	-161.82	4872	1	22	1.866874806	11.78440029	1.116696	34.68633	37.58768	0.004361	343.7074	261.1892	176.5287	0.005512	0.019995	0.00061	0.036253
14_IMG_0378	14	52.71	-161.82	4872	1	22	1.914840916	11.48920509	1.116696	34.68633	37.58768	0.004361	343.7074	261.1892	176.5287	0.005512	0.019995	0.00061	0.036253
14_IMG_0379	14	52.71	-161.82	4872	1	24	1.933738751	12.41119049	1.116696	34.68633	37.58768	0.004361	343.7074	261.1892	176.5287	0.005512	0.019995	0.00061	0.036253
14_IMG_0383	14	52.71	-161.82	4872	1	24	2.066078635	11.6162084	1.116696	34.68633	37.58768	0.004361	343.7074	261.1892	176.5287	0.005512	0.019995	0.00061	0.036253
14_IMG_0385_1	14	52.71	-161.82	4872	1	23	1.897172987	12.12330144	1.116696	34.68633	37.58768	0.004361	343.7074	261.1892	176.5287	0.005512	0.019995	0.00061	0.036253
14_IMG_0385_2	14	52.71	-161.82	4872	1	22	1.684244081	13.06223976	1.116696	34.68633	37.58768	0.004361	343.7074	261.1892	176.5287	0.005512	0.019995	0.00061	0.036253
14_IMG_0390	14	52.71	-161.82	4872	1	20	1.961031102	10.19871637	1.116696	34.68633	37.58768	0.004361	343.7074	261.1892	176.5287	0.005512	0.019995	0.00061	0.036253
14_IMG_0392_1	14	52.71	-161.82	4872	1	21	1.980792026	10.60181974	1.116696	34.68633	37.58768	0.004361	343.7074	261.1892	176.5287	0.005512	0.019995	0.00061	0.036253
14_IMG_0392_2	14	52.71	-161.82	4872	1	24	2.024894405	11.85246991	1.116696	34.68633	37.58768	0.004361	343.7074	261.1892	176.5287	0.005512	0.019995	0.00061	0.036253
14_IMG_0392_3	14	52.71	-161.82	4872	1	19	1.863413782	10.19633974	1.116696	34.68633	37.58768	0.004361	343.7074	261.1892	176.5287	0.005512	0.019995	0.00061	0.036253
14_IMG_0393	14	52.71	-161.82	4872	1	21	1.740539198	12.0652267	1.116696	34.68633	37.58768	0.004361	343.7074	261.1892	176.5287	0.005512	0.019995	0.00061	0.036253
14_IMG_0399	14	52.71	-161.82	4872	2	18	2.077451488	8.664462254	1.116696	34.68633	37.58768	0.004361	343.7074	261.1892	176.5287	0.005512	0.019995	0.00061	0.036253
14_IMG_0404	14	52.71	-161.82	4872	1	19	1.898363522	10.00862047	1.116696	34.68633	37.58768	0.004361	343.7074	261.1892	176.5287	0.005512	0.019995	0.00061	0.036253
14_IMG_0405	14	52.71	-161.82	4872	1	20	1.826088076	10.95237424	1.116696	34.68633	37.58768	0.004361	343.7074	261.1892	176.5287	0.005512	0.019995	0.00061	0.036253
14_IMG_0407	14	52.71	-161.82	4872	1	23	2.038714925	11.28161653	1.116696	34.68633	37.58768	0.004361	343.7074	261.1892	176.5287	0.005512	0.019995	0.00061	0.036253
14_IMG_0408	14	52.71	-161.82	4872	2	13	1.933293599	6.724276131	1.116696	34.68633	37.58768	0.004361	343.7074	261.1892	176.5287	0.005512	0.019995	0.00061	0.036253
14_IMG_0409	14	52.71	-161.82	4872	1	21	2.166136935	9.694677958	1.116696	34.68633	37.58768	0.004361	343.7074	261.1892	176.5287	0.005512	0.019995	0.00061	0.036253
14_IMG_0416	14	52.71	-161.82	4872	1	25	1.698809481	14.71618818	1.116696	34.68633	37.58768	0.004361	343.7074	261.1892	176.5287	0.005512	0.019995	0.00061	0.036253
14_IMG_0425	14	52.71	-161.82	4872	1	22	1.597969092	13.7674753	1.116696	34.68633	37.58768	0.004361	343.7074	261.1892	176.5287	0.005512	0.019995	0.00061	0.036253
14_IMG_0442	14	52.71	-161.82	4872	1	24	2.172188025	11.04876729	1.116696	34.68633	37.58768	0.004361	343.7074	261.1892	176.5287	0.005512	0.019995	0.00061	0.036253
14_IMG_0445	14	52.71	-161.82	4872	1	24	1.79183027	13.39412577	1.116696	34.68633	37.58768	0.004361	343.7074	261.1892	176.5287	0.005512	0.019995	0.00061	0.036253
14_IMG_0460	14	52.71	-161.82	4872	1	24	1.907297046	12.58325233	1.116696	34.68633	37.58768	0.004361	343.7074	261.1892	176.5287	0.005512	0.019995	0.00061	0.036253
14_IMG_0475	14	52.71	-161.82	4872	1	24	1.972464189	12.16752129	1.116696	34.68633	37.58768	0.004361	343.7074	261.1892	176.5287	0.005512	0.019995	0.00061	0.036253
14_IMG_0476	14	52.71	-161.82	4872	1	22	1.871422059	11.7557661	1.116696	34.68633	37.58768	0.004361	343.7074	261.1892	176.5287	0.005512	0.019995	0.00061	0.036253
14_IMG_0485	14	52.71	-161.82	4872	1	25	1.850144696	13.51245665	1.116696	34.68633	37.58768	0.004361	343.7074	261.1892	176.5287	0.005512	0.019995	0.00061	0.036253
14_IMG_0487	14	52.71	-161.82	4872	1	23	1.921795433	11.96797516	1.116696	34.68633	37.58768	0.004361	343.7074	261.1892	176.5287	0.005512	0.019995	0.00061	0.036253
14_IMG_0493	14	52.71	-161.82	4872	1	23	2.064411603	11.14118908	1.116696	34.68633	37.58768	0.004361	343.7074	261.1892	176.5287	0.005512	0.019995	0.00061	0.036253
14_IMG_0495	14	52.71	-161.82	4872	2	15	1.8249683	8.219320852	1.116696	34.68633	37.58768	0.004361	343.7074	261.1892	176.5287	0.005512	0.019995	0.00061	0.036253
14_IMG_0502	14	52.71	-161.82	4872	1	19	1.83672118	10.34452056	1.116696	34.68633	37.58768	0.004361	343.7074	261.1892	176.5287	0.005512	0.019995	0.00061	0.036253
14_IMG_0513	14	52.71	-161.82	4872	1	24	1.941789437	12.35973353	1.116696	34.68633	37.58768	0.004361	343.7074	261.1892	176.5287	0.005512	0.019995	0.00061	0.036253
14_IMG_0523	14	52.71	-161.82	4872	1	20	1.944779108	10.28394429	1.116696	34.68633	37.58768	0.004361	343.7074	261.1892	176.5287	0.005512	0.019995	0.00061	0.036253
14_IMG_0524	14	52.71	-161.82	4872	1	24	2.115377147	11.3454946	1.116696	34.68633	37.58768	0.004361	343.7074	261.1892	176.5287	0.005512	0.019995	0.00061	0.036253
14_IMG_0530	14	52.71	-161.82	4872	1	23	1.978400684	11.62555199	1.116696	34.68633	37.58768	0.004361	343.7074	261.1892	176.5287	0.005512	0.019995	0.00061	0.036253
14_IMG_0537	14	52.71	-161.82	4872	1	16	1.90656359	8.392062076	1.116696	34.68633	37.58768	0.004361	343.7074	261.1892	176.5287	0.005512	0.019995	0.00061	0.036253
14_IMG_0548	14	52.71	-161.82	4872	1	21	1.98540351	10.57719496	1.116696	34.68633	37.58768	0.004361	343.7074	261.1892	176.5287	0.005512	0.019995	0.00061	0.036253
14_IMG_0552	14	52.71	-161.82	4872	1	21	1.945664053	10.79323019	1.116696	34.68633	37.58768	0.004361	343.7074	261.1892	176.5287	0.005512	0.019995	0.00061	0.036253
14_IMG_0559	14	52.71	-161.82	4872	1	25	1.815214889	13.77247408	1.116696	34.68633	37.58768	0.004361	343.7074	261.1892	176.5287	0.005512	0.019995	0.00061	0.036253
14_IMG_0566	14	52.71	-161.82	4872	1	23	2.029299643	11.33395952	1.116696	34.68633	37.58768	0.004361	343.7074	261.1892	176.5287	0.005512	0.019995	0.00061	0.036253
14_IMG_0578	14	52.71	-161.82	4872	1	21	1.905491107	11.0207809	1.116696	34.68633	37.58768	0.004361	343.7074	261.1892	176.5287	0.005512	0.019995	0.00061	0.036253
14_IMG_0596	14	52.71	-161.82	4872	1	20	2.031789939	9.843537273	1.116696	34.68633	37.58768	0.004361	343.7074	261.1892	176.5287	0.005512	0.019995	0.00061	0.036253
14_IMG_0606	14	52.71	-161.82	4872	1	22	1.807017064	12.17476052	1.116696	34.68633	37.58768	0.004361	343.7074	261.1892	176.5287	0.005512	0.019995	0.00061	0.036253
14_IMG_0616	14	52.71	-161.82	4872	2	21	1.831265472	11.4674799	1.116696	34.68633	37.58768	0.004361	343.7074	261.1892	176.5287	0.005512	0.019995	0.00061	0.036253
14_IMG_0622	14	52.71	-161.82	4872	1	23	2.411553075	9.537422268	1.116696	34.68633	37.58768	0.004361	343.7074	261.1892	176.5287	0.005512	0.019995	0.00061	0.036253
14_IMG_0651	14	52.71	-161.82	4872	1	23	1.731553071	13.28287327	1.116696	34.68633	37.58768	0.004361	343.7074	261.1892	176.5287	0.005512	0.019995	0.00061	0.036253
14_IMG_0655	14	52.71	-161.82	4872	2	21	1.61497993	13.00325757	1.116696	34.68633	37.58768	0.004361	343.7074	261.1892	176.5287	0.005512	0.019995	0.00061	0.036253
14_IMG_0657	14	52.71	-161.82	4872	1	19	1.470700174	12.91901663	1.116696	34.68633	37.58768	0.004361	343.7074	261.1892	176.5287	0.005512	0.019995	0.00061	0.036253
14_IMG_0660	14	52.71	-161.82	4872	2	22	2.084224765	10.55548345	1.116696	34.68633	37.58768	0.004361	343.7074	261.1892	176.5287	0.005512	0.019995	0.00061	0.036253
14_IMG_0669	14	52.71	-161.82	4872	1	19	1.69811269	11.1888923	1.116696	34.68633	37.58768	0.004361	343.7074	261.1892	176.5287	0.005512	0.019995	0.00061	0.036253
14_IMG_0670	14	52.71	-161.82	4872	1	18	1.819122529	9.894880481	1.116696	34.68633	37.58768	0.004361	343.7074	261.1892	176.5287	0.005512	0.019995	0.00061	0.036253
14_IMG_0677	14	52.71	-161.82	4872	2	22	1.883056412	11.68313379	1.116696	34.68633	37.58768	0.004361	343.7074	261.1892	176.5287	0.005512	0.019995	0.00061	0.036253
14_IMG_0682	14	52.71	-161.82	4872	1	22	1.786538593	12.31431556	1.116696	34.68633	37.58768	0.004361	343.7074	261.1892	176.5287	0.005512	0.019995	0.00061	0.036253
14_IMG_0685	14	52.71	-161.82	4872	1	23	1.905321712	12.07145222	1.116696	34.68633	37.58768	0.004361	343.7074	261.1892	176.5287	0.005512	0.019995	0.00061	0.036253
14_IMG_0701	14	52.71	-161.82	4872	1	21	1.737383859	12.08713889	1.116696	34.68633	37.58768	0.004361	343.7074	261.1892	176.5287	0.005512	0.019995	0.00061	0.036253
14_IMG_0703	14	52.71	-161.82	4872	1	22	2.057207048	10.69411075	1.116696	34.68633	37.58768	0.004361	343.7074	261.1892	176.5287	0.005512	0.019995	0.00061	0.036253
14_IMG_0706	14	52.71	-161.82	4872	1	21	1.690365379	12.42334957	1.116696	34.68633	37.58768	0.004361	343.7074	261.1892	176.5287	0.005512	0.019995	0.00061	0.036253
14_IMG_0717	14	52.71	-161.82	4872	1	22	1.87910996	11.70767037	1.116696	34.68633	37.58768	0.004361	343.7074	261.1892	176.5287	0.005512	0.019995	0.00061	0.036253
14_IMG_0723	14	52.71	-161.82	4872	2	22	1.925095614	11.4280038	1.116696	34.68633	37.58768	0.004361	343.7074	261.1892	176.5287	0.005512	0.019995	0.00061	0.036253
14_IMG_0729	14	52.71	-161.82	4872	1	23	1.767284319	13.01431793	1.116696	34.68633	37.58768	0.004361	343.7074	261.1892	176.5287	0.005512	0.019995	0.00061	0.036253
14_IMG_0730	14	52.71	-161.82	4872	1	23	1.931734761	11.9063965	1.116696	34.68633	37.58768	0.004361	343.7074	261.1892	176.5287	0.005512	0.019995	0.00061	0.036253
14_IMG_0736	14	52.71	-161.82	4872	1	21	2.055323447	10.21736994	1.116696	34.68633	37.58768	0.004361	343.7074	261.1892	176.5287	0.005512	0.019995	0.00061	0.036253
14_IMG_0765	14	52.71	-161.82	4872	1	22	1.977312753	11.12621155	1.116696	34.68633	37.58768	0.004361	343.7074	261.1892	176.5287	0.005512	0.019995	0.00061	0.036253
14_IMG_0782	14	52.71	-161.82	4872	1	23	2.041246442	11.26762527	1.116696	34.68633	37.58768	0.004361	343.7074	261.1892	176.5287	0.005512	0.019995	0.00061	0.036253
14_IMG_0790	14	52.71	-161.82	4872	1	21	2.039348099	10.29740828	1.116696	34.68633	37.58768	0.004361	343.7074	261.1892	176.5287	0.005512	0.019995	0.00061	0.036253
4_IMG_0048	4	51.63	-170.49	4607	1	16	1.38595992	11.54434538	1.108751	34.686	37.47961	0.004361	342.1327	260.4402	171.206	0.008168	0.019995	0.000609	0.021935
4_IMG_0072	4	51.63	-170.49	4607	2	22	1.484462008	14.82018394	1.108751	34.686	37.47961	0.004361	342.1327	260.4402	171.206	0.008168	0.019995	0.000609	0.021935
4_IMG_0083	4	51.63	-170.49	4607	2	15	1.454960868	10.30955562	1.108751	34.686	37.47961	0.004361	342.1327	260.4402	171.206	0.008168	0.019995	0.000609	0.021935
4_IMG_0087	4	51.63	-170.49	4607	2	16	1.482068355	10.79572338	1.108751	34.686	37.47961	0.004361	342.1327	260.4402	171.206	0.008168	0.019995	0.000609	0.021935
4_IMG_0092	4	51.63	-170.49	4607	2	14	1.567584482	8.930938115	1.108751	34.686	37.47961	0.004361	342.1327	260.4402	171.206	0.008168	0.019995	0.000609	0.021935
4_IMG_0097	4	51.63	-170.49	4607	2	18	1.915178008	9.398604166	1.108751	34.686	37.47961	0.004361	342.1327	260.4402	171.206	0.008168	0.019995	0.000609	0.021935
4_IMG_0099	4	51.63	-170.49	4607	1	22	1.603010759	13.72417489	1.108751	34.686	37.47961	0.004361	342.1327	260.4402	171.206	0.008168	0.019995	0.000609	0.021935
4_IMG_0106	4	51.63	-170.49	4607	2	18	1.976986258	9.104767384	1.108751	34.686	37.47961	0.004361	342.1327	260.4402	171.206	0.008168	0.019995	0.000609	0.021935
4_IMG_0108	4	51.63	-170.49	4607	1	14	1.443453739	9.698959947	1.108751	34.686	37.47961	0.004361	342.1327	260.4402	171.206	0.008168	0.019995	0.000609	0.021935
4_IMG_0113_1	4	51.63	-170.49	4607	2	19	1.734408884	10.95474094	1.108751	34.686	37.47961	0.004361	342.1327	260.4402	171.206	0.008168	0.019995	0.000609	0.021935
4_IMG_0113_2	4	51.63	-170.49	4607	2	11	1.346027552	8.172195276	1.108751	34.686	37.47961	0.004361	342.1327	260.4402	171.206	0.008168	0.019995	0.000609	0.021935
4_IMG_0119	4	51.63	-170.49	4607	2	18	1.66548685	10.80765063	1.108751	34.686	37.47961	0.004361	342.1327	260.4402	171.206	0.008168	0.019995	0.000609	0.021935
4_IMG_0129	4	51.63	-170.49	4607	2	9	1.753533302	5.132494483	1.108751	34.686	37.47961	0.004361	342.1327	260.4402	171.206	0.008168	0.019995	0.000609	0.021935
4_IMG_0135	4	51.63	-170.49	4607	2	18	1.461453626	12.31650439	1.108751	34.686	37.47961	0.004361	342.1327	260.4402	171.206	0.008168	0.019995	0.000609	0.021935
4_IMG_0171	4	51.63	-170.49	4607	1	17	1.298260869	13.09444073	1.108751	34.686	37.47961	0.004361	342.1327	260.4402	171.206	0.008168	0.019995	0.000609	0.021935
4_IMG_0172	4	51.63	-170.49	4607	2	12	1.204281049	9.964451409	1.108751	34.686	37.47961	0.004361	342.1327	260.4402	171.206	0.008168	0.019995	0.000609	0.021935
4_IMG_0178	4	51.63	-170.49	4607	2	10	1.52210727	6.569839195	1.108751	34.686	37.47961	0.004361	342.1327	260.4402	171.206	0.008168	0.019995	0.000609	0.021935
4_IMG_0181	4	51.63	-170.49	4607	2	12	1.299006496	9.237829094	1.108751	34.686	37.47961	0.004361	342.1327	260.4402	171.206	0.008168	0.019995	0.000609	0.021935
4_IMG_0189	4	51.63	-170.49	4607	2	11	1.372307884	8.015693949	1.108751	34.686	37.47961	0.004361	342.1327	260.4402	171.206	0.008168	0.019995	0.000609	0.021935
4_IMG_0211	4	51.63	-170.49	4607	1	16	1.493422042	10.71364929	1.108751	34.686	37.47961	0.004361	342.1327	260.4402	171.206	0.008168	0.019995	0.000609	0.021935
4_IMG_0227	4	51.63	-170.49	4607	2	18	1.4078335	12.78560284	1.108751	34.686	37.47961	0.004361	342.1327	260.4402	171.206	0.008168	0.019995	0.000609	0.021935
4_IMG_0238	4	51.63	-170.49	4607	2	19	1.305203489	14.55711708	1.108751	34.686	37.47961	0.004361	342.1327	260.4402	171.206	0.008168	0.019995	0.000609	0.021935
4_IMG_0239	4	51.63	-170.49	4607	1	19	1.364524242	13.9242671	1.108751	34.686	37.47961	0.004361	342.1327	260.4402	171.206	0.008168	0.019995	0.000609	0.021935
4_IMG_0241	4	51.63	-170.49	4607	1	16	1.491475651	10.72763071	1.108751	34.686	37.47961	0.004361	342.1327	260.4402	171.206	0.008168	0.019995	0.000609	0.021935
4_IMG_0245	4	51.63	-170.49	4607	1	18	1.529229681	11.77063212	1.108751	34.686	37.47961	0.004361	342.1327	260.4402	171.206	0.008168	0.019995	0.000609	0.021935
4_IMG_0249	4	51.63	-170.49	4607	2	17	1.626265741	10.45339613	1.108751	34.686	37.47961	0.004361	342.1327	260.4402	171.206	0.008168	0.019995	0.000609	0.021935
4_IMG_0261	4	51.63	-170.49	4607	2	14	1.291947302	10.8363553	1.108751	34.686	37.47961	0.004361	342.1327	260.4402	171.206	0.008168	0.019995	0.000609	0.021935
4_IMG_0265	4	51.63	-170.49	4607	2	17	1.430651401	11.88269902	1.108751	34.686	37.47961	0.004361	342.1327	260.4402	171.206	0.008168	0.019995	0.000609	0.021935
4_IMG_0267	4	51.63	-170.49	4607	2	19	1.576276811	12.05372043	1.108751	34.686	37.47961	0.004361	342.1327	260.4402	171.206	0.008168	0.019995	0.000609	0.021935
4_IMG_0280	4	51.63	-170.49	4607	1	21	1.761124921	11.92419671	1.108751	34.686	37.47961	0.004361	342.1327	260.4402	171.206	0.008168	0.019995	0.000609	0.021935
4_IMG_0287	4	51.63	-170.49	4607	1	13	1.261014624	10.3091588	1.108751	34.686	37.47961	0.004361	342.1327	260.4402	171.206	0.008168	0.019995	0.000609	0.021935
4_IMG_0290	4	51.63	-170.49	4607	2	16	1.317346706	12.14562569	1.108751	34.686	37.47961	0.004361	342.1327	260.4402	171.206	0.008168	0.019995	0.000609	0.021935
4_IMG_0297	4	51.63	-170.49	4607	2	24	1.415226953	16.95841076	1.108751	34.686	37.47961	0.004361	342.1327	260.4402	171.206	0.008168	0.019995	0.000609	0.021935
4_IMG_0309	4	51.63	-170.49	4607	2	11	1.674442011	6.569352614	1.108751	34.686	37.47961	0.004361	342.1327	260.4402	171.206	0.008168	0.019995	0.000609	0.021935
4_IMG_0316	4	51.63	-170.49	4607	2	16	1.443379201	11.08509807	1.108751	34.686	37.47961	0.004361	342.1327	260.4402	171.206	0.008168	0.019995	0.000609	0.021935
4_IMG_0331	4	51.63	-170.49	4607	2	14	1.643376485	8.519046076	1.108751	34.686	37.47961	0.004361	342.1327	260.4402	171.206	0.008168	0.019995	0.000609	0.021935
4_IMG_0349	4	51.63	-170.49	4607	2	22	1.457029885	15.09920986	1.108751	34.686	37.47961	0.004361	342.1327	260.4402	171.206	0.008168	0.019995	0.000609	0.021935
4_IMG_0353	4	51.63	-170.49	4607	2	18	1.583223496	11.36920974	1.108751	34.686	37.47961	0.004361	342.1327	260.4402	171.206	0.008168	0.019995	0.000609	0.021935
4_IMG_0369	4	51.63	-170.49	4607	1	20	1.668262287	11.98852252	1.108751	34.686	37.47961	0.004361	342.1327	260.4402	171.206	0.008168	0.019995	0.000609	0.021935
4_IMG_0376	4	51.63	-170.49	4607	2	21	1.638984264	12.81281368	1.108751	34.686	37.47961	0.004361	342.1327	260.4402	171.206	0.008168	0.019995	0.000609	0.021935
4_IMG_0380	4	51.63	-170.49	4607	2	25	1.407298448	17.76453319	1.108751	34.686	37.47961	0.004361	342.1327	260.4402	171.206	0.008168	0.019995	0.000609	0.021935
4_IMG_0397	4	51.63	-170.49	4607	2	17	1.769960917	9.604731852	1.108751	34.686	37.47961	0.004361	342.1327	260.4402	171.206	0.008168	0.019995	0.000609	0.021935
4_IMG_0399	4	51.63	-170.49	4607	2	18	1.768683955	10.17705846	1.108751	34.686	37.47961	0.004361	342.1327	260.4402	171.206	0.008168	0.019995	0.000609	0.021935
4_IMG_0400_1	4	51.63	-170.49	4607	1	22	1.595273689	13.79073707	1.108751	34.686	37.47961	0.004361	342.1327	260.4402	171.206	0.008168	0.019995	0.000609	0.021935
4_IMG_0400_2	4	51.63	-170.49	4607	2	16	1.6004583	9.997136447	1.108751	34.686	37.47961	0.004361	342.1327	260.4402	171.206	0.008168	0.019995	0.000609	0.021935
4_IMG_0408	4	51.63	-170.49	4607	2	21	1.494574263	14.05082405	1.108751	34.686	37.47961	0.004361	342.1327	260.4402	171.206	0.008168	0.019995	0.000609	0.021935
4_IMG_0415	4	51.63	-170.49	4607	2	20	1.348183945	14.83477093	1.108751	34.686	37.47961	0.004361	342.1327	260.4402	171.206	0.008168	0.019995	0.000609	0.021935
4_IMG_0434	4	51.63	-170.49	4607	2	9	1.702099543	5.287587342	1.108751	34.686	37.47961	0.004361	342.1327	260.4402	171.206	0.008168	0.019995	0.000609	0.021935
4_IMG_0442_1	4	51.63	-170.49	4607	1	21	1.279983409	16.40646266	1.108751	34.686	37.47961	0.004361	342.1327	260.4402	171.206	0.008168	0.019995	0.000609	0.021935
4_IMG_0442_2	4	51.63	-170.49	4607	2	17	1.218756208	13.9486469	1.108751	34.686	37.47961	0.004361	342.1327	260.4402	171.206	0.008168	0.019995	0.000609	0.021935
4_IMG_0444	4	51.63	-170.49	4607	2	25	1.743688827	14.33742053	1.108751	34.686	37.47961	0.004361	342.1327	260.4402	171.206	0.008168	0.019995	0.000609	0.021935
4_IMG_0445	4	51.63	-170.49	4607	2	21	1.593114082	13.18173019	1.108751	34.686	37.47961	0.004361	342.1327	260.4402	171.206	0.008168	0.019995	0.000609	0.021935
4_IMG_0446	4	51.63	-170.49	4607	2	9	1.261782261	7.132767895	1.108751	34.686	37.47961	0.004361	342.1327	260.4402	171.206	0.008168	0.019995	0.000609	0.021935
4_IMG_0450	4	51.63	-170.49	4607	1	24	1.438825119	16.68027593	1.108751	34.686	37.47961	0.004361	342.1327	260.4402	171.206	0.008168	0.019995	0.000609	0.021935
4_IMG_0458	4	51.63	-170.49	4607	2	20	1.495006117	13.37787169	1.108751	34.686	37.47961	0.004361	342.1327	260.4402	171.206	0.008168	0.019995	0.000609	0.021935
4_IMG_0465	4	51.63	-170.49	4607	2	25	1.735463105	14.40537683	1.108751	34.686	37.47961	0.004361	342.1327	260.4402	171.206	0.008168	0.019995	0.000609	0.021935
4_IMG_0474_1	4	51.63	-170.49	4607	2	17	1.51431208	11.22621963	1.108751	34.686	37.47961	0.004361	342.1327	260.4402	171.206	0.008168	0.019995	0.000609	0.021935
4_IMG_0474_2	4	51.63	-170.49	4607	2	18	1.389913279	12.95044825	1.108751	34.686	37.47961	0.004361	342.1327	260.4402	171.206	0.008168	0.019995	0.000609	0.021935
4_IMG_0476	4	51.63	-170.49	4607	2	14	1.454739013	9.623719358	1.108751	34.686	37.47961	0.004361	342.1327	260.4402	171.206	0.008168	0.019995	0.000609	0.021935
4_IMG_0489	4	51.63	-170.49	4607	1	21	1.570121861	13.37475805	1.108751	34.686	37.47961	0.004361	342.1327	260.4402	171.206	0.008168	0.019995	0.000609	0.021935
4_IMG_0493	4	51.63	-170.49	4607	2	22	1.584446221	13.88497742	1.108751	34.686	37.47961	0.004361	342.1327	260.4402	171.206	0.008168	0.019995	0.000609	0.021935
4_IMG_0505	4	51.63	-170.49	4607	2	17	1.477779134	11.50374884	1.108751	34.686	37.47961	0.004361	342.1327	260.4402	171.206	0.008168	0.019995	0.000609	0.021935
4_IMG_0513	4	51.63	-170.49	4607	2	20	1.767162558	11.31757795	1.108751	34.686	37.47961	0.004361	342.1327	260.4402	171.206	0.008168	0.019995	0.000609	0.021935
4_IMG_0527	4	51.63	-170.49	4607	1	21	1.603950115	13.09267651	1.108751	34.686	37.47961	0.004361	342.1327	260.4402	171.206	0.008168	0.019995	0.000609	0.021935
4_IMG_0545_1	4	51.63	-170.49	4607	2	11	1.512392574	7.273243859	1.108751	34.686	37.47961	0.004361	342.1327	260.4402	171.206	0.008168	0.019995	0.000609	0.021935
4_IMG_0545_2	4	51.63	-170.49	4607	2	19	1.654598657	11.48314724	1.108751	34.686	37.47961	0.004361	342.1327	260.4402	171.206	0.008168	0.019995	0.000609	0.021935
4_IMG_0557	4	51.63	-170.49	4607	2	16	1.282166965	12.47887399	1.108751	34.686	37.47961	0.004361	342.1327	260.4402	171.206	0.008168	0.019995	0.000609	0.021935
4_IMG_0558	4	51.63	-170.49	4607	2	20	1.701087895	11.75718201	1.108751	34.686	37.47961	0.004361	342.1327	260.4402	171.206	0.008168	0.019995	0.000609	0.021935
4_IMG_0567	4	51.63	-170.49	4607	2	16	1.717140109	9.317818572	1.108751	34.686	37.47961	0.004361	342.1327	260.4402	171.206	0.008168	0.019995	0.000609	0.021935
4_IMG_0573	4	51.63	-170.49	4607	1	16	1.408368347	11.3606643	1.108751	34.686	37.47961	0.004361	342.1327	260.4402	171.206	0.008168	0.019995	0.000609	0.021935
4_IMG_0583	4	51.63	-170.49	4607	1	23	1.537229194	14.96198491	1.108751	34.686	37.47961	0.004361	342.1327	260.4402	171.206	0.008168	0.019995	0.000609	0.021935
4_IMG_0589	4	51.63	-170.49	4607	2	16	1.603815955	9.976207025	1.108751	34.686	37.47961	0.004361	342.1327	260.4402	171.206	0.008168	0.019995	0.000609	0.021935
4_IMG_0597	4	51.63	-170.49	4607	2	17	1.494502276	11.3750245	1.108751	34.686	37.47961	0.004361	342.1327	260.4402	171.206	0.008168	0.019995	0.000609	0.021935
4_IMG_0601	4	51.63	-170.49	4607	1	24	1.783162986	13.45922958	1.108751	34.686	37.47961	0.004361	342.1327	260.4402	171.206	0.008168	0.019995	0.000609	0.021935
4_IMG_0604	4	51.63	-170.49	4607	2	18	1.446357701	12.44505421	1.108751	34.686	37.47961	0.004361	342.1327	260.4402	171.206	0.008168	0.019995	0.000609	0.021935
4_IMG_0609	4	51.63	-170.49	4607	2	14	1.791289794	7.815597481	1.108751	34.686	37.47961	0.004361	342.1327	260.4402	171.206	0.008168	0.019995	0.000609	0.021935
4_IMG_0611	4	51.63	-170.49	4607	1	18	1.665422249	10.80806985	1.108751	34.686	37.47961	0.004361	342.1327	260.4402	171.206	0.008168	0.019995	0.000609	0.021935
4_IMG_0640	4	51.63	-170.49	4607	2	20	1.635106716	12.23161755	1.108751	34.686	37.47961	0.004361	342.1327	260.4402	171.206	0.008168	0.019995	0.000609	0.021935
4_IMG_0656_1	4	51.63	-170.49	4607	1	18	1.566211215	11.49270279	1.108751	34.686	37.47961	0.004361	342.1327	260.4402	171.206	0.008168	0.019995	0.000609	0.021935
4_IMG_0656_2	4	51.63	-170.49	4607	1	15	1.390300259	10.78903632	1.108751	34.686	37.47961	0.004361	342.1327	260.4402	171.206	0.008168	0.019995	0.000609	0.021935
4_IMG_0659	4	51.63	-170.49	4607	2	13	1.780989574	7.299312803	1.108751	34.686	37.47961	0.004361	342.1327	260.4402	171.206	0.008168	0.019995	0.000609	0.021935
4_IMG_0665	4	51.63	-170.49	4607	1	18	1.447324393	12.43674196	1.108751	34.686	37.47961	0.004361	342.1327	260.4402	171.206	0.008168	0.019995	0.000609	0.021935
4_IMG_0674	4	51.63	-170.49	4607	2	14	1.491980515	9.383500563	1.108751	34.686	37.47961	0.004361	342.1327	260.4402	171.206	0.008168	0.019995	0.000609	0.021935
4_IMG_0675	4	51.63	-170.49	4607	2	12	1.47799753	8.119093406	1.108751	34.686	37.47961	0.004361	342.1327	260.4402	171.206	0.008168	0.019995	0.000609	0.021935
4_IMG_0687	4	51.63	-170.49	4607	1	20	1.362077795	14.68344912	1.108751	34.686	37.47961	0.004361	342.1327	260.4402	171.206	0.008168	0.019995	0.000609	0.021935
4_IMG_0692	4	51.63	-170.49	4607	2	10	1.53232216	6.526042799	1.108751	34.686	37.47961	0.004361	342.1327	260.4402	171.206	0.008168	0.019995	0.000609	0.021935
8_IMG_0116	8	52.36	-167.09	4609	1	20	1.488009114	13.44077789	1.118848	34.686	37.55953	0.004361	340.784	260.7863	173.3999	0.008347	0.019995	0.000609	0.030916
8_IMG_0149	8	52.36	-167.09	4609	1	19	1.606898801	11.82401778	1.118848	34.686	37.55953	0.004361	340.784	260.7863	173.3999	0.008347	0.019995	0.000609	0.030916
8_IMG_0212_1	8	52.36	-167.09	4609	1	12	1.465790621	8.186708134	1.118848	34.686	37.55953	0.004361	340.784	260.7863	173.3999	0.008347	0.019995	0.000609	0.030916
8_IMG_0212_2	8	52.36	-167.09	4609	2	8	1.433806426	5.579553735	1.118848	34.686	37.55953	0.004361	340.784	260.7863	173.3999	0.008347	0.019995	0.000609	0.030916
8_IMG_0237	8	52.36	-167.09	4609	2	20	1.953224988	10.2394758	1.118848	34.686	37.55953	0.004361	340.784	260.7863	173.3999	0.008347	0.019995	0.000609	0.030916
8_IMG_0258	8	52.36	-167.09	4609	2	14	1.745538895	8.020445743	1.118848	34.686	37.55953	0.004361	340.784	260.7863	173.3999	0.008347	0.019995	0.000609	0.030916
8_IMG_0259	8	52.36	-167.09	4609	2	20	1.571423247	12.72731585	1.118848	34.686	37.55953	0.004361	340.784	260.7863	173.3999	0.008347	0.019995	0.000609	0.030916
8_IMG_0261	8	52.36	-167.09	4609	2	13	1.48858743	8.733111496	1.118848	34.686	37.55953	0.004361	340.784	260.7863	173.3999	0.008347	0.019995	0.000609	0.030916
8_IMG_0264	8	52.36	-167.09	4609	1	23	1.826264818	12.59401143	1.118848	34.686	37.55953	0.004361	340.784	260.7863	173.3999	0.008347	0.019995	0.000609	0.030916
8_IMG_0271	8	52.36	-167.09	4609	1	19	1.660246101	11.44408651	1.118848	34.686	37.55953	0.004361	340.784	260.7863	173.3999	0.008347	0.019995	0.000609	0.030916
8_IMG_0274	8	52.36	-167.09	4609	2	19	1.805766307	10.52184878	1.118848	34.686	37.55953	0.004361	340.784	260.7863	173.3999	0.008347	0.019995	0.000609	0.030916
8_IMG_0292	8	52.36	-167.09	4609	1	25	1.862374222	13.42372532	1.118848	34.686	37.55953	0.004361	340.784	260.7863	173.3999	0.008347	0.019995	0.000609	0.030916
8_IMG_0357	8	52.36	-167.09	4609	1	20	1.636422169	12.22178505	1.118848	34.686	37.55953	0.004361	340.784	260.7863	173.3999	0.008347	0.019995	0.000609	0.030916
8_IMG_0492	8	52.36	-167.09	4609	2	19	1.750278453	10.85541558	1.118848	34.686	37.55953	0.004361	340.784	260.7863	173.3999	0.008347	0.019995	0.000609	0.030916
8_IMG_0497	8	52.36	-167.09	4609	2	18	1.919666887	9.376626812	1.118848	34.686	37.55953	0.004361	340.784	260.7863	173.3999	0.008347	0.019995	0.000609	0.030916
8_IMG_0559	8	52.36	-167.09	4609	1	15	1.417050309	10.58536871	1.118848	34.686	37.55953	0.004361	340.784	260.7863	173.3999	0.008347	0.019995	0.000609	0.030916
8_IMG_0574	8	52.36	-167.09	4609	2	13	1.632143074	7.964988003	1.118848	34.686	37.55953	0.004361	340.784	260.7863	173.3999	0.008347	0.019995	0.000609	0.030916
8_IMG_0587	8	52.36	-167.09	4609	1	31	1.910622271	16.22508042	1.118848	34.686	37.55953	0.004361	340.784	260.7863	173.3999	0.008347	0.019995	0.000609	0.030916
8_IMG_0707	8	52.36	-167.09	4609	2	15	1.513530352	9.910604025	1.118848	34.686	37.55953	0.004361	340.784	260.7863	173.3999	0.008347	0.019995	0.000609	0.030916
8_IMG_0782	8	52.36	-167.09	4609	2	12	1.491403514	8.046112196	1.118848	34.686	37.55953	0.004361	340.784	260.7863	173.3999	0.008347	0.019995	0.000609	0.030916
8_IMG_0823	8	52.36	-167.09	4609	2	12	1.396708452	8.591628397	1.118848	34.686	37.55953	0.004361	340.784	260.7863	173.3999	0.008347	0.019995	0.000609	0.030916
8_IMG_0851	8	52.36	-167.09	4609	2	8	1.715196686	4.664188117	1.118848	34.686	37.55953	0.004361	340.784	260.7863	173.3999	0.008347	0.019995	0.000609	0.030916
